# Supplementary material for: Transcript isoform sequencing reveals widespread promoter-proximal transcriptional termination in Arabidopsis
Source: Nat Commun. 2020 May 22;11:2589. doi: 10.1038/s41467-020-16390-7 (PMC7244574; doi:10.1038/s41467-020-16390-7)
Supplement: Supplementary file 8 — Source Data [file 41467_2020_16390_MOESM8_ESM.xlsx]

## Sheet: Figure 1d
TU Categories	Proportion of TUs in wild type
Overlapping whole ORF	0.796295
Internal Initiation	0.15337
Internal Termination	0.0276215
Internal Start and End	0.0141833
Intergenic	0.00405971
Antisense	0.00254374
Overlapping 2 or more	0.00192708

## Sheet: Figure 1e
Overlap ORF Subcategories	Proportion of Overlapping whole ORF- wild type
Within both UTRs	0.416715
Within 5'UTR only	0.199852
Within 3' UTR only	0.119859
Exact TU	0.0725353
Over TSS and within 3utr	0.0544257
Over PAS and within 5utr	0.0491316
Extended 3' UTR	0.0379624
Extended 3' and 5' UTR	0.0262767
extended 5' UTR	0.0232423

## Sheet: Figure 2a
TU Categories	spt16-1
Overlapping whole ORF	0.816786
Internal Initiation	0.134428
Internal Termination	0.0241793
Internal Start and End	0.0147302
Intergenic	0.00382529
Antisense	0.00465315
Overlapping 2 or more	0.0013988

## Sheet: Figure 2b
TU Categories	ssrp1-2
Overlapping whole ORF	0.832749
Internal Initiation	0.128768
Internal Termination	0.0202197
Internal Start and End	0.0108433
Intergenic	0.00339393
Antisense	0.00267487
Overlapping 2 or more	0.00135182

## Sheet: Figure 3a
TU Categories	hen2-2
Overlapping whole ORF	0.753507
Internal Initiation	0.139471
Internal Termination	0.0581468
Internal Start and End	0.0301902
Intergenic	0.010856
Antisense	0.00631665
Overlapping 2 or more	0.00151311

## Sheet: Figure 3b
TU Categories	log2 FC hen2-2/wild type
Overlapping whole ORF	-0.0796826
Internal Initiation	-0.137053
Internal Termination	1.07391
Internal Start and End	1.08989
Intergenic	1.41904
Antisense	1.31221
Overlapping 2 or more	-0.348896

## Sheet: Figure 3h
RT-qPCR (F1/R2)	(+RT)	(+RT)	(-RT)	(-RT)
MPK20 sppRNA	wild type	hen2-2	wild type	hen2-2
Rep 1	6.85939e-05	0.00857954	6.09757e-07	4.13432e-07
Rep 2	3.76618e-05	0.00690722	6.90587e-06	1.70609e-05
Rep 3	5.6794e-05	0.0130397	3.1046e-05	6.59171e-07

## Sheet: Figure 3i
blot 1 : 5' end probe						blot 2 : 3' end probe
hen2-2 rep1	wild type rep1	hen2-2 rep2	wild type rep2	hen2-2 rep3	wild type rep3	hen2-2 rep1	wild type rep1	hen2-2 rep2	wild type rep2	hen2-2 rep3	wild type rep3			Ubiquitin Loading control
low sensitivity scanning							high sensitivity scanning
																blot 1			blot 2
	blot 1			blot 2				blot 1			blot 2

## Sheet: Figure 3j
PAGE Northern blot
high RNA amount						lower RNA amount
wild type rep1	hen2-2 rep1	wild type rep2	hen2-2 rep2	wild type rep3	hen2-2 rep3	wild type rep1	hen2-2 rep1	wild type rep2	hen2-2 rep2	wild type rep3	hen2-2 rep3	decade ladder		U6 loading control

## Sheet: Figure 4a
TU Categories	wild type 4C
Overlapping whole ORF	0.820858
Internal Initiation	0.143397
Internal Termination	0.0190529
Internal Start and End	0.009582
Intergenic	0.00311068
Antisense	0.00258297
Overlapping 2 or more	0.00141647

[truncated: 12 more sheets: Figure 4b, Figure 6a, Supplementary Figure 6, Supplementary figure 7, Supplementary Figure 8e, Supplementary Figure 9b, Supplementary Figure 9c, Supplementary Figure 10e, Supplementary Figure 13d, Supplementary Figure 13f, Supplementary Figure 15a, Supplementary Figure 15b]
